# Supplementary material for: Inheritance of Early Stomatal Closure Trait in Soybean: Ellis × N09-13890 Population
Source: Plants (Basel). 2023 Sep 11;12(18):3227. doi: 10.3390/plants12183227 (PMC10534556; doi:10.3390/plants12183227)
Supplement: Supplementary file 1 [file plants-12-03227-s001.zip]

Archive with 1 entries (1 files):
- plants-2566743-supplementary.pdf
